# Supplementary material for: Clone-specific residue changes at multiple positions are associated with amyloid formation by antibody light chains
Source: Front Immunol. 2025 Aug 1;16:1622207. doi: 10.3389/fimmu.2025.1622207 (PMC12375997; doi:10.3389/fimmu.2025.1622207)
Supplement: Supplementary file 3 [file Table1.xlsx]

## Sheet: IGKV1-12
VL.gene

## Sheet: IGKV1-16
VL.gene

## Sheet: IGKV1-33
VL.gene

## Sheet: IGKV1-39
VL.gene

## Sheet: IGKV1-5
VL.gene

## Sheet: IGKV3-15
VL.gene

## Sheet: IGKV3-20
VL.gene

## Sheet: IGKV4-1
VL.gene

## Sheet: IGLV1-36
VL.gene

## Sheet: IGLV1-40
VL.gene

[truncated: 10 more sheets: IGLV1-44, IGLV1-47, IGLV1-51, IGLV2-14, IGLV2-23, IGLV2-8, IGLV3-1, IGLV3-19, IGLV3-21, IGLV6-57]
