# Supplementary material for: Clone-specific residue changes at multiple positions are associated with amyloid formation by antibody light chains
Source: Front Immunol. 2025 Aug 1;16:1622207. doi: 10.3389/fimmu.2025.1622207 (PMC12375997; doi:10.3389/fimmu.2025.1622207)
Supplement: Supplementary file 4 [file Table2.xlsx]

## Sheet: Enriched positions
IGVL gene	Position (IMGT)	Position (Kabat)	IMGT region	DSSP code	Secondary structure	Beta sheet and strand	SASA (Å²)	Solvent exposure	Variable between alleles	OAS residues (gap shown by "-")			AL					MM				OAS				AL vs. MM							AL vs. OAS
										Most common residue in OAS	Other common residues in OAS (≥10%)	Uncommon residues in OAS (<10%)	Uncommon AL residues	Total	Uncommon	Common	Percentage uncommon	Total	Uncommon	Common	Percentage uncommon	Total	Uncommon	Common	Percentage uncommon	Odds ratio	Lower 95% CI	Upper 95% CI	p-value	FDR	Direction	Significant FDR AL vs. OAS	Odds ratio	Lower 95% CI	Upper 95% CI	p-value	FDR	Direction	Significant FDR AL vs. OAS
IGKV1-12	15	15	FR1	T	H-bonded turn		76	exposed	FALSE	V		ACDEFGHIKLMNPQRSTWY-	I	5	2	3	40	24	0	24	0	98119	5564	92555	5.67	97.7	0.154	62000	0.164	0.88	AL>MM	FALSE	7.12	1.24	41.1	0.0281	0.329	AL>OAS	FALSE
IGKV1-12	45	39	FR2		loop		74	exposed	FALSE	K		ACDEFGHILMNPQRSTVWY-	QRT	5	3	2	60	24	8	16	33.3	98119	7377	90742	7.52	1.78	0.255	12.5	0.561	0.88	AL>MM	FALSE	7.93	1.38	45.7	0.0205	0.329	AL>OAS	FALSE
IGKV1-12	53	47	FR2	E	extended beta strand	B5	0	buried	FALSE	L		ACDEFGHIKMNPQRSTVWY-	I	5	1	4	20	24	1	23	4.17	98119	1285	96834	1.31	4.65	0.271	80	0.289	0.88	AL>MM	FALSE	16.2	1.97	133	0.0096	0.329	AL>OAS	FALSE
IGKV1-12	65	52	CDR2	T	H-bonded turn		76	exposed	FALSE	S		ACDEFGHIKLMNPQRTVWY-	FY	5	2	3	40	24	2	22	8.33	98119	5219	92900	5.32	4.65	0.49	44.2	0.181	0.88	AL>MM	FALSE	7.59	1.32	43.8	0.0233	0.329	AL>OAS	FALSE
IGKV1-12	127	107	FR4		loop		191	exposed	FALSE	K		ACDEFGHILMNPQRSTVWY-	N	5	1	4	20	24	4	20	16.7	98119	972	97147	0.991	1.25	0.118	13.2	0.854	0.881	AL>MM	FALSE	21.4	2.6	175	0.00438	0.329	AL>OAS	FALSE
IGKV1-16	11	11	FR1	E	extended beta strand	B2	33	exposed	FALSE	L		ACDEFGHIKMNPQRSTVWY-	V	23	5	18	21.7	5	0	5	0	59910	2382	57528	3.98	11.4	0.0203	6450	0.451	0.854	AL>MM	FALSE	5.53	2.07	14.8	0.000655	0.0416	AL>OAS	TRUE
IGKV1-16	18	18	FR1		loop		170	exposed	FALSE	R		ACDEFGHIKLMNPQSTVWY-	GNST	23	5	18	21.7	5	1	4	20	59910	4371	55539	7.3	1.04	0.102	10.6	0.974	0.974	AL>MM	FALSE	3.01	1.13	8.05	0.0279	0.59	AL>OAS	FALSE
IGKV1-16	39	33	FR2	E	extended beta strand	B4	0	buried	FALSE	L		ACDEFGHIKMNPQRSTVWY-	V	23	4	19	17.4	5	1	4	20	59910	3180	56730	5.31	0.835	0.0789	8.84	0.881	0.917	MM>AL	FALSE	3.33	1.14	9.68	0.0272	0.59	AL>OAS	FALSE
IGKV1-16	42	36	FR2	E	extended beta strand	B4	36	exposed	TRUE	F	Y	ACDEGHIKLMNPQRSTVW-	L	23	3	20	13	5	1	4	20	59910	2286	57624	3.82	0.632	0.0561	7.11	0.71	0.854	MM>AL	FALSE	3.5	1.06	11.6	0.0401	0.614	AL>OAS	FALSE
IGKV1-16	75	61	FR3	T	H-bonded turn		43	exposed	TRUE	K	R	ACDEFGHILMNPQSTVWY-	HN	23	8	15	34.8	5	0	5	0	59910	3949	55961	6.59	18.2	0.0328	10100	0.368	0.854	AL>MM	FALSE	5.3	2.25	12.4	0.000131	0.0166	AL>OAS	TRUE
IGKV1-16	80	66	FR3	E	extended beta strand	A7	39	exposed	FALSE	G		ACDEFHIKLMNPQRSTVWY-	AKR	23	4	19	17.4	5	0	5	0	59910	3526	56384	5.89	9.19	0.0161	5250	0.493	0.854	AL>MM	FALSE	3	1.03	8.73	0.0435	0.614	AL>OAS	FALSE
IGKV1-16	86	70	FR3	E	extended beta strand	A8	80	exposed	FALSE	D		ACEFGHIKLMNPQRSTVWY-	EGHN	23	11	12	47.8	5	3	2	60	59910	8570	51340	14.3	0.803	0.116	5.54	0.823	0.886	MM>AL	FALSE	3.34	1.48	7.56	0.00369	0.117	AL>OAS	FALSE
IGKV1-16	88	72	FR3	E	extended beta strand	A8	38	exposed	FALSE	T		ACDEFGHIKLMNPQRSVWY-	IN	23	4	19	17.4	5	1	4	20	59910	3477	56433	5.8	0.835	0.0789	8.84	0.881	0.917	MM>AL	FALSE	3.04	1.05	8.85	0.0409	0.614	AL>OAS	FALSE
IGKV1-16	127	107	FR4		loop		193	exposed	FALSE	K		ACDEFGHILMNPQRSTVWY-	NR	23	2	21	8.7	5	2	3	40	59910	642	59268	1.07	0.224	0.0235	2.13	0.193	0.854	MM>AL	FALSE	8.45	2.04	35	0.00324	0.117	AL>OAS	FALSE
IGKV1-33	1	1	FR1		loop		151	exposed	FALSE	D		ACEFGHIKLMNPQRSTVWY-	AEY	68	3	65	4.41	132	4	128	3.03	166773	1329	165444	0.797	1.47	0.325	6.6	0.619	0.951	AL>MM	FALSE	5.7	1.82	17.8	0.00277	0.0352	AL>OAS	TRUE
IGKV1-33	17	17	FR1		loop		68	exposed	FALSE	D		ACEFGHIKLMNPQRSTVWY-	AGN	68	5	63	7.35	132	1	131	0.758	166773	4087	162686	2.45	8.99	1.12	72.1	0.0387	0.82	AL>MM	FALSE	3.05	1.24	7.53	0.0154	0.0986	AL>OAS	FALSE
IGKV1-33	20	20	FR1	E	extended beta strand	A3	66	exposed	FALSE	T		ACDEFGHIKLMNPQRSVWY-	DINS	68	12	56	17.6	132	3	129	2.27	166773	6484	160289	3.89	7.57	2.09	27.4	0.00205	0.26	AL>MM	FALSE	4.56	2.45	8.5	1.71e-06	0.000108	AL>OAS	TRUE
IGKV1-33	24	24	FR1	E	extended beta strand	A3	104	exposed	FALSE	Q		ACDEFGHIKLMNPRSTVWY-	HLR	68	6	62	8.82	132	9	123	6.82	166773	6280	160493	3.77	1.3	0.446	3.79	0.631	0.951	AL>MM	FALSE	2.38	1.03	5.46	0.0416	0.199	AL>OAS	FALSE
IGKV1-33	29	29	CDR1		loop		0	buried	FALSE	I		ACDEFGHKLMNPQRSTVWY-	SV	68	6	62	8.82	132	11	121	8.33	166773	5819	160954	3.49	1.07	0.379	3	0.905	0.957	AL>MM	FALSE	2.56	1.12	5.89	0.0266	0.154	AL>OAS	FALSE
IGKV1-33	36	30	CDR1	T	H-bonded turn		57	exposed	FALSE	S		ACDEFGHIKLMNPQRTVWY-	ADGHKLNRTY	68	40	28	58.8	132	77	55	58.3	166773	49221	117552	29.5	1.01	0.557	1.82	0.979	0.99	AL>MM	FALSE	1.99	1.23	3.23	0.0051	0.0539	AL>OAS	FALSE
IGKV1-33	38	32	CDR1		loop		99	exposed	FALSE	Y		ACDEFGHIKLMNPQRSTVW-	CFHNS	68	27	41	39.7	132	44	88	33.3	166773	26899	139874	16.1	1.19	0.651	2.18	0.571	0.951	AL>MM	FALSE	2.46	1.52	4	0.00027	0.0049	AL>OAS	TRUE
IGKV1-33	40	34	FR2	E	extended beta strand	B4	17	exposed	FALSE	N		ACDEFGHIKLMPQRSTVWY-	GIST	68	11	57	16.2	132	31	101	23.5	166773	13517	153256	8.11	0.692	0.324	1.48	0.341	0.951	MM>AL	FALSE	2.01	1.06	3.82	0.0336	0.171	AL>OAS	FALSE
IGKV1-33	42	36	FR2	E	extended beta strand	B4	46	exposed	FALSE	Y		ACDEFGHIKLMNPQRSTVW-	FW	68	9	59	13.2	132	11	121	8.33	166773	7500	159273	4.5	1.59	0.627	4.03	0.329	0.951	AL>MM	FALSE	2.97	1.48	5.96	0.00227	0.032	AL>OAS	TRUE
IGKV1-33	48	42	FR2	S	bend		146	exposed	FALSE	K		ACDEFGHILMNPQRSTVWY-	ENQRT	68	13	55	19.1	132	24	108	18.2	166773	13758	153015	8.25	1.05	0.499	2.22	0.891	0.951	AL>MM	FALSE	2.33	1.27	4.25	0.00599	0.0552	AL>OAS	FALSE
IGKV1-33	52	46	FR2	E	extended beta strand	B5	43	exposed	FALSE	L		ACDEFGHIKMNPQRSTVWY-	FIV	68	16	52	23.5	132	15	117	11.4	166773	12390	154383	7.43	2.07	0.953	4.48	0.0661	0.951	AL>MM	FALSE	3.18	1.82	5.56	5.07e-05	0.00161	AL>OAS	TRUE
IGKV1-33	53	47	FR2	E	extended beta strand	B5	0	buried	FALSE	L		ACDEFGHIKMNPQRSTVWY-	IMV	68	4	64	5.88	132	5	127	3.79	166773	2785	163988	1.67	1.56	0.41	5.92	0.515	0.951	AL>MM	FALSE	3.6	1.33	9.78	0.012	0.0916	AL>OAS	FALSE
IGKV1-33	54	48	FR2	E	extended beta strand	B5	0	buried	FALSE	I		ACDEFGHKLMNPQRSTVWY-	LMV	68	5	63	7.35	132	6	126	4.55	166773	4967	161806	2.98	1.62	0.481	5.46	0.436	0.951	AL>MM	FALSE	2.51	1.02	6.19	0.0456	0.203	AL>OAS	FALSE
IGKV1-33	56	50	CDR2	T	H-bonded turn		48	exposed	FALSE	D		ACEFGHIKLMNPQRSTVWY-	AGHIN	68	12	56	17.6	132	19	113	14.4	166773	13737	153036	8.24	1.23	0.558	2.7	0.609	0.951	AL>MM	FALSE	2.15	1.16	4.01	0.0155	0.0986	AL>OAS	FALSE
IGKV1-33	68	55	FR3		loop		60	exposed	FALSE	E		ACDFGHIKLMNPQRSTVWY-	ADGIKLQV	68	18	50	26.5	132	24	108	18.2	166773	20326	146447	12.2	1.46	0.726	2.92	0.29	0.951	AL>MM	FALSE	2.18	1.27	3.73	0.00456	0.0526	AL>OAS	FALSE
IGKV1-33	72	59	FR3		loop		47	exposed	FALSE	P		ACDEFGHIKLMNQRSTVWY-	AST	68	8	60	11.8	132	4	128	3.03	166773	7754	159019	4.65	3.83	1.12	13.1	0.0319	0.811	AL>MM	FALSE	2.55	1.23	5.32	0.0123	0.0916	AL>OAS	FALSE
IGKV1-33	74	60	FR3	T	H-bonded turn		111	exposed	FALSE	S		ACDEFGHIKLMNPQRTVWY-	ALPT	68	12	56	17.6	132	8	124	6.06	166773	9185	157588	5.51	2.9	1.13	7.44	0.0273	0.811	AL>MM	FALSE	3.22	1.73	6	0.000226	0.00477	AL>OAS	TRUE
IGKV1-33	75	61	FR3	T	H-bonded turn		45	exposed	FALSE	R		ACDEFGHIKLMNPQSTVWY-	KST	68	5	63	7.35	132	3	129	2.27	166773	4626	162147	2.77	3.19	0.753	13.5	0.115	0.951	AL>MM	FALSE	2.7	1.09	6.65	0.0313	0.166	AL>OAS	FALSE
IGKV1-33	79	65	FR3	E	extended beta strand	A7	58	exposed	FALSE	S		ACDEFGHIKLMNPQRTVWY-	GNRT	68	17	51	25	132	24	108	18.2	166773	14833	151940	8.89	1.38	0.681	2.78	0.374	0.951	AL>MM	FALSE	2.82	1.63	4.88	0.000209	0.00477	AL>OAS	TRUE
IGKV1-33	80	66	FR3	E	extended beta strand	A7	37	exposed	FALSE	G		ACDEFHIKLMNPQRSTVWY-	AEQRV	68	7	61	10.3	132	7	125	5.3	166773	7761	159012	4.65	1.94	0.655	5.73	0.232	0.951	AL>MM	FALSE	2.24	1.03	4.87	0.0424	0.199	AL>OAS	FALSE
IGKV1-33	86	70	FR3	E	extended beta strand	A8	88	exposed	FALSE	D		ACEFGHIKLMNPQRSTVWY-	EGHN	68	29	39	42.6	132	41	91	31.1	166773	32838	133935	19.7	1.37	0.75	2.51	0.305	0.951	AL>MM	FALSE	2.17	1.34	3.5	0.00159	0.0252	AL>OAS	TRUE
IGKV1-33	96	80	FR3	G	3-10 helix		73	exposed	FALSE	P		ACDEFGHIKLMNQRSTVWY-	AST	68	10	58	14.7	132	5	127	3.79	166773	15255	151518	9.15	3.84	1.27	11.6	0.0174	0.738	AL>MM	FALSE	1.62	0.83	3.16	0.158	0.378	AL>OAS	FALSE
IGKV1-33	97	81	FR3	G	3-10 helix		94	exposed	FALSE	E		ACDFGHIKLMNPQRSTVWY-	ADGV	68	10	58	14.7	132	3	129	2.27	166773	5486	161287	3.29	6.32	1.7	23.4	0.00582	0.369	AL>MM	FALSE	4.5	2.31	8.79	1.04e-05	0.000438	AL>OAS	TRUE
IGKV1-33	103	87	FR3	E	extended beta strand	B9	54	exposed	FALSE	Y		ACDEFGHIKLMNPQRSTVW-	FHS	68	12	56	17.6	132	11	121	8.33	166773	12397	154376	7.43	2.11	0.882	5.06	0.0934	0.951	AL>MM	FALSE	2.39	1.28	4.44	0.00608	0.0552	AL>OAS	FALSE
IGKV1-33	109	93	CDR3	S	bend		83	exposed	FALSE	N	-	ACDEFGHIKLMPQRSTVWY	ADFHKPSTY	68	30	38	44.1	132	74	58	56.1	166773	40700	126073	24.4	0.787	0.437	1.42	0.426	0.951	MM>AL	FALSE	1.81	1.12	2.92	0.0151	0.0986	AL>OAS	FALSE
IGKV1-33	111	93B	CDR3	NA	NA		NA	NA	FALSE	-		ACDEFGHIKLMNPQRSTVWY	P	68	1	67	1.47	132	1	131	0.758	166773	334	166439	0.2	1.94	0.136	27.7	0.626	0.951	AL>MM	FALSE	8.05	1.22	53.1	0.0303	0.166	AL>OAS	FALSE
IGKV1-33	115	95	CDR3	S	bend		59	exposed	FALSE	P	L	ACDEFGHIKMNQRSTVWY-	FIRSV	68	6	62	8.82	132	15	117	11.4	166773	43580	123193	26.1	0.783	0.291	2.11	0.628	0.951	MM>AL	FALSE	0.342	0.149	0.786	0.0115	0.0916	OAS>AL	FALSE
IGKV1-33	116	96	CDR3		loop		152	exposed	FALSE	L	FIY	ACDEGHKMNPQRSTVW-	KMPQVW	68	13	55	19.1	132	28	104	21.2	166773	59116	107657	35.4	0.904	0.434	1.88	0.786	0.951	MM>AL	FALSE	0.542	0.297	0.99	0.0463	0.203	OAS>AL	FALSE
IGKV1-33	120	100	FR4		loop		105	exposed	FALSE	Q	GP	ACDEFHIKLMNRSTVWY-	RS	68	2	66	2.94	132	2	130	1.52	166773	20387	146386	12.2	1.94	0.28	13.4	0.503	0.951	AL>MM	FALSE	0.252	0.0638	0.995	0.0492	0.208	OAS>AL	FALSE
IGKV1-33	126	106	FR4	E	extended beta strand	B11	51	exposed	FALSE	I		ACDEFGHKLMNPQRSTVWY-	AFLSTV	68	13	55	19.1	132	25	107	18.9	166773	15837	150936	9.5	1.01	0.481	2.13	0.976	0.99	AL>MM	FALSE	2.02	1.11	3.7	0.022	0.133	AL>OAS	FALSE
IGKV1-33	127	107	FR4		loop		198	exposed	FALSE	K		ACDEFGHILMNPQRSTVWY-	MNRT	68	13	55	19.1	132	12	120	9.09	166773	1387	165386	0.832	2.1	0.902	4.88	0.0852	0.951	AL>MM	FALSE	23.1	12.6	42.3	0	0	AL>OAS	TRUE
IGKV1-39	22	22	FR1	E	extended beta strand	A3	61	exposed	FALSE	T		ACDEFGHIKLMNPQRSVWY-	AS	30	5	25	16.7	44	4	40	9.09	529242	32887	496355	6.21	1.82	0.452	7.33	0.399	0.97	AL>MM	FALSE	2.72	1.05	7.04	0.0396	0.387	AL>OAS	FALSE
IGKV1-39	26	26	FR1	S	bend		72	exposed	FALSE	S		ACDEFGHIKLMNPQRTVWY-	NR	30	5	25	16.7	44	1	43	2.27	529242	20645	508597	3.9	6.79	0.816	56.4	0.0765	0.97	AL>MM	FALSE	4.33	1.67	11.2	0.00256	0.0588	AL>OAS	FALSE
IGKV1-39	38	32	CDR1		loop		123	exposed	FALSE	Y		ACDEFGHIKLMNPQRSTVW-	FS	30	10	20	33.3	44	13	31	29.5	529242	75278	453964	14.2	1.13	0.418	3.05	0.812	0.97	AL>MM	FALSE	2.35	1.1	5.01	0.0267	0.359	AL>OAS	FALSE
IGKV1-39	45	39	FR2		loop		73	exposed	FALSE	K		ACDEFGHILMNPQRSTVWY-	ENQRS	30	8	22	26.7	44	13	31	29.5	529242	53151	476091	10	0.905	0.322	2.54	0.85	0.97	MM>AL	FALSE	2.67	1.19	5.97	0.0168	0.304	AL>OAS	FALSE
IGKV1-39	46	40	FR2	T	H-bonded turn		129	exposed	FALSE	P		ACDEFGHIKLMNQRSTVWY-	AQRS	30	9	21	30	44	5	39	11.4	529242	35531	493711	6.71	2.61	0.781	8.73	0.119	0.97	AL>MM	FALSE	4.49	2.06	9.77	0.000153	0.00974	AL>OAS	TRUE
IGKV1-39	52	46	FR2	E	extended beta strand	B5	45	exposed	FALSE	L		ACDEFGHIKMNPQRSTVWY-	FIV	30	9	21	30	44	7	37	15.9	529242	48285	480957	9.12	1.88	0.614	5.73	0.27	0.97	AL>MM	FALSE	3.3	1.52	7.19	0.00259	0.0588	AL>OAS	FALSE
IGKV1-39	56	50	CDR2	T	H-bonded turn		37	exposed	FALSE	A		CDEFGHIKLMNPQRSTVWY-	DEGNS	30	16	14	53.3	44	21	23	47.7	529242	132504	396738	25	1.12	0.442	2.82	0.815	0.97	AL>MM	FALSE	2.13	1.04	4.35	0.0383	0.387	AL>OAS	FALSE
IGKV1-39	66	53	FR3	E	extended beta strand	B6	43	exposed	FALSE	S	T	ACDEFGHIKLMNPQRVWY-	NRV	30	13	17	43.3	44	12	32	27.3	529242	106278	422964	20.1	1.58	0.596	4.21	0.356	0.97	AL>MM	FALSE	2.16	1.05	4.44	0.036	0.387	AL>OAS	FALSE
IGKV1-39	75	61	FR3	T	H-bonded turn		42	exposed	FALSE	R		ACDEFGHIKLMNPQSTVWY-	GN	30	5	25	16.7	44	1	43	2.27	529242	18789	510453	3.55	6.79	0.816	56.4	0.0765	0.97	AL>MM	FALSE	4.76	1.84	12.3	0.00133	0.0561	AL>OAS	FALSE
IGKV1-39	86	70	FR3	E	extended beta strand	A8	80	exposed	FALSE	D		ACEFGHIKLMNPQRSTVWY-	EGN	30	10	20	33.3	44	7	37	15.9	529242	55826	473416	10.5	2.08	0.691	6.27	0.192	0.97	AL>MM	FALSE	3.17	1.49	6.75	0.00278	0.0588	AL>OAS	FALSE
IGKV1-39	92	76	FR3	S	bend		62	exposed	FALSE	S		ACDEFGHIKLMNPQRTVWY-	INRT	30	10	20	33.3	44	10	34	22.7	529242	75935	453307	14.3	1.46	0.522	4.11	0.469	0.97	AL>MM	FALSE	2.33	1.09	4.96	0.0282	0.359	AL>OAS	FALSE
IGKV1-39	93	77	FR3	S	bend		43	exposed	FALSE	S	R	ACDEFGHIKLMNPQTVWY-	GNT	30	8	22	26.7	44	11	33	25	529242	62118	467124	11.7	1.07	0.372	3.06	0.903	0.97	AL>MM	FALSE	2.29	1.02	5.11	0.0442	0.401	AL>OAS	FALSE
IGKV1-39	96	80	FR3	G	3-10 helix		81	exposed	FALSE	P		ACDEFGHIKLMNQRSTVWY-	ALRS	30	7	23	23.3	44	6	38	13.6	529242	46783	482459	8.84	1.7	0.514	5.65	0.384	0.97	AL>MM	FALSE	2.66	1.15	6.17	0.0226	0.359	AL>OAS	FALSE
IGKV1-39	127	107	FR4		loop		198	exposed	FALSE	K		ACDEFGHILMNPQRSTVWY-	GR	30	4	26	13.3	44	4	40	9.09	529242	6360	522882	1.2	1.46	0.342	6.27	0.608	0.97	AL>MM	FALSE	11.3	3.99	32	5.05e-06	0.000642	AL>OAS	TRUE
IGKV1-5	38	32	CDR1		loop		118	exposed	FALSE	W		ACDEFGHIKLMNPQRSTVY-	FSY	14	5	9	35.7	102	11	91	10.8	375689	40649	335040	10.8	3.31	0.947	11.5	0.0608	0.829	AL>MM	FALSE	3.32	1.12	9.82	0.0301	0.546	AL>OAS	FALSE
IGKV1-5	72	59	FR3		loop		43	exposed	FALSE	P		ACDEFGHIKLMNQRSTVWY-	AS	14	3	11	21.4	102	2	100	1.96	375689	17714	357975	4.72	10.6	1.66	68.1	0.0127	0.829	AL>MM	FALSE	4.63	1.31	16.3	0.0171	0.487	AL>OAS	FALSE
IGKV1-5	75	61	FR3	T	H-bonded turn		55	exposed	FALSE	R		ACDEFGHIKLMNPQSTVWY-	GINT	14	4	10	28.6	102	0	102	0	375689	10737	364952	2.86	295	0.538	162000	0.0771	0.829	AL>MM	FALSE	10.1	3.21	31.8	7.85e-05	0.00997	AL>OAS	TRUE
IGKV1-5	97	81	FR3	G	3-10 helix		101	exposed	FALSE	D		ACEFGHIKLMNPQRSTVWY-	EG	14	4	10	28.6	102	7	95	6.86	375689	26098	349591	6.95	4.16	1.05	16.5	0.0427	0.829	AL>MM	FALSE	4.16	1.32	13.1	0.015	0.487	AL>OAS	FALSE
IGKV3-15	40	34	FR2	E	extended beta strand	B4	2	buried	FALSE	A		CDEFGHIKLMNPQRSTVWY-	TV	13	3	10	23.1	41	2	39	4.88	449473	22198	427275	4.94	4.61	0.701	30.3	0.112	0.911	AL>MM	FALSE	4.76	1.33	17	0.0163	0.899	AL>OAS	FALSE
IGKV3-15	127	107	FR4		loop		190	exposed	FALSE	K		ACDEFGHILMNPQRSTVWY-	R	13	2	11	15.4	41	4	37	9.76	449473	3648	445825	0.812	1.6	0.266	9.61	0.608	0.911	AL>MM	FALSE	19.6	4.48	85.7	7.71e-05	0.00979	AL>OAS	TRUE
IGKV3-20	14	14	FR1		loop		44	exposed	FALSE	S		ACDEFGHIKLMNPQRTVWY-	Y	5	1	4	20	78	1	77	1.28	606685	14823	591862	2.44	15	0.893	253	0.0599	0.951	AL>MM	FALSE	8.66	1.06	71	0.0444	0.997	AL>OAS	FALSE
IGKV3-20	16	16	FR1	T	H-bonded turn		21	exposed	FALSE	G		ACDEFHIKLMNPQRSTVWY-	R	5	1	4	20	78	0	78	0	606685	10051	596634	1.66	165	0.237	116000	0.126	0.958	AL>MM	FALSE	12.8	1.56	105	0.0177	0.997	AL>OAS	FALSE
IGKV3-20	44	38	FR2	E	extended beta strand	B4	63	exposed	FALSE	Q		ACDEFGHIKLMNPRSTVWY-	K	5	2	3	40	78	4	74	5.13	606685	39327	567358	6.48	7.7	1.03	57.7	0.047	0.951	AL>MM	FALSE	6.23	1.08	35.9	0.0407	0.997	AL>OAS	FALSE
IGKV3-20	68	55	FR3		loop		15	exposed	FALSE	A		CDEFGHIKLMNPQRSTVWY-	ES	5	2	3	40	78	4	74	5.13	606685	32888	573797	5.42	7.7	1.03	57.7	0.047	0.951	AL>MM	FALSE	7.45	1.29	42.9	0.0246	0.997	AL>OAS	FALSE
IGKV4-1	1	1	FR1		loop		143	exposed	FALSE	D		ACEFGHIKLMNPQRSTVWY-	AE	22	3	19	13.6	28	0	28	0	510939	6740	504199	1.32	39.4	0.0706	22000	0.255	0.976	AL>MM	FALSE	10.6	3.19	35.2	0.000117	0.0148	AL>OAS	TRUE
IGKV4-1	15	15	FR1	T	H-bonded turn		106	exposed	FALSE	L		ACDEFGHIKMNPQRSTVWY-	PQ	22	3	19	13.6	28	1	27	3.57	510939	14491	496448	2.84	3.58	0.376	34.1	0.267	0.976	AL>MM	FALSE	4.92	1.48	16.4	0.00924	0.397	AL>OAS	FALSE
IGKV4-1	36	30	CDR1	E	extended beta strand	C5	85	exposed	FALSE	K		ACDEFGHILMNPQRSTVWY-	ADERT	22	9	13	40.9	28	8	20	28.6	510939	84073	426866	16.5	1.43	0.441	4.62	0.553	0.976	AL>MM	FALSE	2.49	1.07	5.8	0.0344	0.397	AL>OAS	FALSE
IGKV4-1	46	40	FR2	T	H-bonded turn		127	exposed	FALSE	P		ACDEFGHIKLMNQRSTVWY-	LQS	22	5	17	22.7	28	3	25	10.7	510939	40143	470796	7.86	2.09	0.448	9.74	0.348	0.976	AL>MM	FALSE	2.92	1.09	7.86	0.0335	0.397	AL>OAS	FALSE
IGKV4-1	77	63	FR3	E	extended beta strand	A9	48	exposed	FALSE	S		ACDEFGHIKLMNPQRTVWY-	NR	22	4	18	18.2	28	0	28	0	510939	31726	479213	6.21	52.1	0.0955	28400	0.219	0.976	AL>MM	FALSE	2.97	1.02	8.69	0.0463	0.452	AL>OAS	FALSE
IGKV4-1	103	87	FR3	E	extended beta strand	B11	58	exposed	FALSE	Y		ACDEFGHIKLMNPQRSTVW-	FHS	22	5	17	22.7	28	2	26	7.14	510939	35315	475624	6.91	3.08	0.553	17.2	0.199	0.976	AL>MM	FALSE	3.32	1.24	8.94	0.0173	0.397	AL>OAS	FALSE
IGKV4-1	127	107	FR4		loop		190	exposed	FALSE	K		ACDEFGHILMNPQRSTVWY-	N	22	1	21	4.55	28	1	27	3.57	510939	3566	507373	0.698	1.27	0.0851	19	0.862	0.976	AL>MM	FALSE	7.1	1.04	48.3	0.0451	0.452	AL>OAS	FALSE
IGLV1-36	46	40	FR2	T	H-bonded turn		115	exposed	FALSE	P		ACDEFGHIKLMNQRSTVWY-	S	5	1	4	20	0	0	0	NA	19364	425	18939	2.19	0.423	5.15e-05	3480	0.852	0.941	MM>AL	FALSE	9.64	1.17	79.2	0.0351	0.777	AL>OAS	FALSE
IGLV1-36	109	93	CDR3	T	H-bonded turn		78	exposed	FALSE	D		ACEFGHIKLMNPQRSTVWY-	AH	5	2	3	40	0	0	0	NA	19364	1189	18175	6.14	0.808	0.000106	6160	0.963	0.969	MM>AL	FALSE	6.58	1.14	37.9	0.0352	0.777	AL>OAS	FALSE
IGLV1-40	122	102	FR4	E	extended beta strand	C9	0	buried	FALSE	T		ACDEFGHIKLMNPQRSVWY-	A	15	1	14	6.67	13	0	13	0	352216	3542	348674	1.01	9.55	0.0141	6460	0.497	0.975	AL>MM	FALSE	7.2	1.03	50.1	0.0462	0.934	AL>OAS	FALSE
IGLV1-40	127	107	FR4		loop		160	exposed	FALSE	L		ACDEFGHIKMNPQRSTVWY-	V	15	1	14	6.67	13	0	13	0	352216	2352	349864	0.668	9.55	0.0141	6460	0.497	0.975	AL>MM	FALSE	10.8	1.56	75.5	0.0161	0.934	AL>OAS	FALSE
IGLV1-44	22	22	FR1	E	extended beta strand	B3	59	exposed	FALSE	S		ACDEFGHIKLMNPQRTVWY-	F	77	1	76	1.3	42	2	40	4.76	338214	39476	298738	11.7	0.286	0.0276	2.97	0.295	0.979	MM>AL	FALSE	0.122	0.0186	0.802	0.0285	0.362	OAS>AL	FALSE
IGLV1-44	34	28C	CDR1	NA	NA		NA	NA	FALSE	-		ACDEFGHIKLMNPQRSTVWY	G	77	1	76	1.3	42	1	41	2.38	338214	61	338153	0.018	0.547	0.0379	7.89	0.657	0.979	MM>AL	FALSE	78.9	11.8	527	6.53e-06	0.000829	AL>OAS	TRUE
IGLV1-44	43	37	FR2	E	extended beta strand	A4	24	exposed	FALSE	Q		ACDEFGHIKLMNPRSTVWY-	KL	77	4	73	5.19	42	8	34	19	338214	29059	309155	8.59	0.277	0.0788	0.971	0.0449	0.979	MM>AL	FALSE	0.618	0.229	1.67	0.343	0.686	OAS>AL	FALSE
IGLV1-44	52	46	FR2	E	extended beta strand	A5	64	exposed	FALSE	L		ACDEFGHIKMNPQRSTVWY-	FITV	77	15	62	19.5	42	4	38	9.52	338214	31250	306964	9.24	2.01	0.629	6.45	0.239	0.979	AL>MM	FALSE	2.12	1.21	3.72	0.00897	0.19	AL>OAS	FALSE
IGLV1-44	67	54	FR3		loop		107	exposed	FALSE	R		ACDEFGHIKLMNPQSTVWY-	LW	77	4	73	5.19	42	0	42	0	338214	6295	331919	1.86	22.4	0.0418	12000	0.332	0.979	AL>MM	FALSE	2.85	1.05	7.72	0.0389	0.449	AL>OAS	FALSE
IGLV1-44	68	55	FR3		loop		30	exposed	FALSE	P		ACDEFGHIKLMNQRSTVWY-	ALST	77	8	69	10.4	42	4	38	9.52	338214	16739	321475	4.95	1.08	0.309	3.78	0.904	0.979	AL>MM	FALSE	2.12	1.02	4.39	0.0431	0.452	AL>OAS	FALSE
IGLV1-44	97	81	FR3	G	3-10 helix		134	exposed	FALSE	E		ACDFGHIKLMNPQRSTVWY-	ADGQV	77	14	63	18.2	42	11	31	26.2	338214	29074	309140	8.6	0.694	0.283	1.7	0.425	0.979	MM>AL	FALSE	2.12	1.19	3.79	0.0105	0.191	AL>OAS	FALSE
IGLV1-44	100	84	FR3	E	extended beta strand	A8	1	buried	FALSE	A		CDEFGHIKLMNPQRSTVWY-	GSTV	77	11	66	14.3	42	6	36	14.3	338214	23670	314544	7	0.995	0.342	2.89	0.992	0.992	MM>AL	FALSE	2.05	1.09	3.88	0.0265	0.362	AL>OAS	FALSE
IGLV1-44	103	87	FR3	E	extended beta strand	A8	59	exposed	FALSE	Y		ACDEFGHIKLMNPQRSTVW-	FHS	77	17	60	22.1	42	4	38	9.52	338214	30476	307738	9.01	2.28	0.721	7.21	0.161	0.979	AL>MM	FALSE	2.46	1.44	4.21	0.00104	0.0657	AL>OAS	FALSE
IGLV1-44	113	95	CDR3	T	H-bonded turn		100	exposed	FALSE	L	N	ACDEFGHIKMPQRSTVWY-	GPSV	77	7	70	9.09	42	4	38	9.52	338214	82317	255897	24.3	0.947	0.264	3.4	0.933	0.979	MM>AL	FALSE	0.378	0.175	0.818	0.0135	0.214	OAS>AL	FALSE
IGLV1-44	115	95B	CDR3	E	extended beta strand	A9	21	exposed	FALSE	G		ACDEFHIKLMNPQRSTVWY-	ADEHNV	77	14	63	18.2	42	9	33	21.4	338214	155116	183098	45.9	0.847	0.333	2.15	0.727	0.979	MM>AL	FALSE	0.398	0.224	0.709	0.00178	0.0752	OAS>AL	FALSE
IGLV1-44	116	96	CDR3	E	extended beta strand	A9	152	exposed	FALSE	W	PVY	ACDEFGHIKLMNQRST-	AGQ	77	5	72	6.49	42	6	36	14.3	338214	85880	252334	25.4	0.457	0.132	1.58	0.217	0.979	MM>AL	FALSE	0.26	0.106	0.639	0.0033	0.105	OAS>AL	FALSE
IGLV1-44	122	102	FR4	E	extended beta strand	A10	0	buried	FALSE	T		ACDEFGHIKLMNPQRSVWY-	AN	77	3	74	3.9	42	1	41	2.38	338214	4275	333939	1.26	1.54	0.169	14	0.701	0.979	AL>MM	FALSE	3.18	1.02	9.9	0.0462	0.452	AL>OAS	FALSE
IGLV1-44	123	103	FR4	E	extended beta strand	A10	91	exposed	FALSE	K		ACDEFGHILMNPQRSTVWY-	EHQRT	77	17	60	22.1	42	8	34	19	338214	36170	302044	10.7	1.15	0.453	2.94	0.764	0.979	AL>MM	FALSE	2.07	1.21	3.54	0.00791	0.19	AL>OAS	FALSE
IGLV1-47	18	18	FR1		loop		150	exposed	FALSE	R		ACDEFGHIKLMNPQSTVWY-	GKST	14	8	6	57.1	16	2	14	12.5	229174	31978	197196	14	4.4	0.734	26.4	0.105	0.984	AL>MM	FALSE	4.09	1.43	11.7	0.00863	0.922	AL>OAS	FALSE
IGLV1-47	97	81	FR3	G	3-10 helix		105	exposed	FALSE	E		ACDFGHIKLMNPQRSTVWY-	DG	14	4	10	28.6	16	2	14	12.5	229174	17531	211643	7.65	2.23	0.351	14.2	0.396	0.984	AL>MM	FALSE	3.77	1.2	11.9	0.0233	0.922	AL>OAS	FALSE
IGLV1-51	111	94A	CDR3	NA	NA		NA	NA	FALSE	-		ACDEFGHIKLMNPQRSTVWY	L	32	5	27	15.6	19	1	18	5.26	186959	5914	181045	3.16	2.76	0.324	23.6	0.353	0.96	AL>MM	FALSE	5.01	1.94	12.9	0.00085	0.108	AL>OAS	FALSE
IGLV1-51	127	107	FR4		loop		156	exposed	FALSE	L		ACDEFGHIKMNPQRSTVWY-	V	32	2	30	6.25	19	0	19	0	186959	2085	184874	1.12	12.5	0.0214	7310	0.437	0.96	AL>MM	FALSE	5.85	1.44	23.7	0.0134	0.759	AL>OAS	FALSE
IGLV2-14	1	1	FR1		loop		139	exposed	FALSE	Q		ACDEFGHIKLMNPRSTVWY-	EHK	90	5	85	5.56	42	2	40	4.76	652830	11930	640900	1.83	1.14	0.218	5.92	0.879	0.947	AL>MM	FALSE	3.09	1.27	7.56	0.0132	0.561	AL>OAS	FALSE
IGLV2-14	17	17	FR1		loop		102	exposed	FALSE	Q		ACDEFGHIKLMNPRSTVWY-	L	90	1	89	1.11	42	1	41	2.38	652830	56556	596274	8.66	0.468	0.0324	6.75	0.577	0.947	MM>AL	FALSE	0.141	0.0215	0.923	0.041	0.615	OAS>AL	FALSE
IGLV2-14	26	26	FR1		loop		59	exposed	FALSE	T		ACDEFGHIKLMNPQRSVWY-	AINPS	90	20	70	22.2	42	5	37	11.9	652830	71193	581637	10.9	1.84	0.645	5.27	0.253	0.947	AL>MM	FALSE	2.04	1.24	3.36	0.00474	0.561	AL>OAS	FALSE
IGLV2-14	35	29	CDR1	T	H-bonded turn		45	exposed	TRUE	G	A	CDEFHIKLMNPQRSTVWY-	DFILNRSTY	90	36	54	40	42	18	24	42.9	652830	163341	489489	25	0.933	0.445	1.96	0.855	0.947	MM>AL	FALSE	1.6	1.05	2.44	0.0288	0.615	AL>OAS	FALSE
IGLV2-14	52	46	FR2	E	extended beta strand	C4	58	exposed	FALSE	L		ACDEFGHIKMNPQRSTVWY-	FIV	90	15	75	16.7	42	5	37	11.9	652830	53461	599369	8.19	1.39	0.471	4.07	0.554	0.947	AL>MM	FALSE	2.04	1.18	3.55	0.0112	0.561	AL>OAS	FALSE
IGLV2-14	65	52	CDR2	T	H-bonded turn		64	exposed	FALSE	S	T	ACDEFGHIKLMNPQRVWY-	DFGINRY	90	26	64	28.9	42	14	28	33.3	652830	109711	543119	16.8	0.866	0.395	1.9	0.719	0.947	MM>AL	FALSE	1.72	1.09	2.71	0.0193	0.612	AL>OAS	FALSE
IGLV2-14	85	69	FR3	T	H-bonded turn		69	exposed	FALSE	N		ACDEFGHIKLMPQRSTVWY-	DY	90	2	88	2.22	42	8	34	19	652830	69399	583431	10.6	0.121	0.0253	0.582	0.00838	0.947	MM>AL	FALSE	0.219	0.0557	0.861	0.0296	0.615	OAS>AL	FALSE
IGLV2-14	97	81	FR3	G	3-10 helix		112	exposed	FALSE	E		ACDFGHIKLMNPQRSTVWY-	ADGT	90	11	79	12.2	42	5	37	11.9	652830	42068	610762	6.44	1.02	0.333	3.12	0.975	0.982	AL>MM	FALSE	1.91	1.02	3.58	0.0436	0.615	AL>OAS	FALSE
IGLV2-14	105	89	CDR3	E	extended beta strand	C7	2	buried	FALSE	S		ACDEFGHIKLMNPQRTVWY-	ADGHIKLNT	90	31	59	34.4	42	16	26	38.1	652830	143261	509569	21.9	0.904	0.424	1.93	0.793	0.947	MM>AL	FALSE	1.57	1.02	2.43	0.0414	0.615	AL>OAS	FALSE
IGLV2-14	108	92	CDR3		loop		10	buried	FALSE	T		ACDEFGHIKLMNPQRSVWY-	AIS	90	10	80	11.1	42	12	30	28.6	652830	139243	513587	21.3	0.391	0.153	0.994	0.0486	0.947	MM>AL	FALSE	0.525	0.273	1.01	0.0536	0.657	OAS>AL	FALSE
IGLV2-23	57	51	CDR2	T	H-bonded turn		12	exposed	TRUE	V	G	ACDEFHIKLMNPQRSTWY-	ADT	16	9	7	56.2	28	6	22	21.4	210621	19741	190880	9.37	2.6	0.687	9.81	0.159	0.952	AL>MM	FALSE	5.99	2.25	16	0.000349	0.0444	AL>OAS	TRUE
IGLV2-23	70	57	FR3	T	H-bonded turn		73	exposed	FALSE	G		ACDEFHIKLMNPQRSTVWY-	ER-	16	3	13	18.8	28	0	28	0	210621	8485	202136	4.03	54	0.096	30300	0.217	0.952	AL>MM	FALSE	4.75	1.38	16.4	0.0136	0.866	AL>OAS	FALSE
IGLV2-23	86	70	FR3	E	extended beta strand	B6	44	exposed	FALSE	T		ACDEFGHIKLMNPQRSVWY-	SW	16	3	13	18.8	28	1	27	3.57	210621	10689	199932	5.07	4.91	0.505	47.6	0.17	0.952	AL>MM	FALSE	3.77	1.09	13	0.0356	0.877	AL>OAS	FALSE
IGLV2-8	52	46	FR2	E	extended beta strand	C4	61	exposed	FALSE	L		ACDEFGHIKMNPQRSTVWY-	FV	17	5	12	29.4	13	1	12	7.69	215003	21965	193038	10.2	3.56	0.391	32.4	0.26	0.953	AL>MM	FALSE	2.9	1.03	8.17	0.0436	0.896	AL>OAS	FALSE
IGLV2-8	121	101	FR4		loop		9	exposed	FALSE	G		ACDEFHIKLMNPQRSTVWY-	R	17	1	16	5.88	13	0	13	0	215003	1310	213693	0.609	8.44	0.0125	5700	0.521	0.953	AL>MM	FALSE	10.5	1.52	72.5	0.0171	0.896	AL>OAS	FALSE
IGLV3-1	1	1	FR1		loop		154	exposed	FALSE	S		ACDEFGHIKLMNPQRTVWY-	APQ	84	3	81	3.57	49	4	45	8.16	211347	1	211346	0.000473	0.442	0.0967	2.02	0.292	0.942	MM>AL	FALSE	7070	795	63000	2e-15	2.54e-13	AL>OAS	TRUE
IGLV3-1	37	31	CDR1	S	bend		64	exposed	FALSE	K		ACDEFGHILMNPQRSTVWY-	EGIMNQRSTY	84	39	45	46.4	49	16	33	32.7	211347	31131	180216	14.7	1.42	0.681	2.96	0.35	0.942	AL>MM	FALSE	3.15	2.05	4.84	1.5e-07	9.52e-06	AL>OAS	TRUE
IGLV3-1	39	33	FR2		loop		1	buried	FALSE	A	V	CDEFGHIKLMNPQRSTWY-	GIRST	84	18	66	21.4	49	8	41	16.3	211347	24222	187125	11.5	1.31	0.523	3.26	0.568	0.942	AL>MM	FALSE	1.88	1.11	3.16	0.0178	0.282	AL>OAS	FALSE
IGLV3-1	52	46	FR2	E	extended beta strand	B4	57	exposed	FALSE	L		ACDEFGHIKMNPQRSTVWY-	MQV	84	23	61	27.4	49	12	37	24.5	211347	20201	191146	9.56	1.12	0.498	2.5	0.79	0.942	AL>MM	FALSE	2.87	1.78	4.63	1.6e-05	0.000676	AL>OAS	TRUE
IGLV3-1	56	50	CDR2	T	H-bonded turn		70	exposed	FALSE	Q		ACDEFGHIKLMNPRSTVWY-	EHKR	84	15	69	17.9	49	21	28	42.9	211347	41923	169424	19.8	0.418	0.189	0.924	0.0312	0.942	MM>AL	FALSE	0.904	0.518	1.58	0.723	0.812	OAS>AL	FALSE
IGLV3-1	66	53	FR3	B	beta bridge		102	exposed	TRUE	K		ACDEFGHILMNPQRSTVWY-	EMNQRS	84	23	61	27.4	49	11	38	22.4	211347	35658	175689	16.9	1.22	0.534	2.77	0.641	0.942	AL>MM	FALSE	1.63	1.01	2.62	0.0466	0.391	AL>OAS	FALSE
IGLV3-1	96	80	FR3	G	3-10 helix		76	exposed	FALSE	A		CDEFGHIKLMNPQRSTVWY-	DEGIPSTV	84	27	57	32.1	49	10	39	20.4	211347	34592	176755	16.4	1.57	0.684	3.59	0.288	0.942	AL>MM	FALSE	1.97	1.24	3.11	0.00376	0.0954	AL>OAS	FALSE
IGLV3-1	97	81	FR3	G	3-10 helix		111	exposed	FALSE	M		ACDEFGHIKLNPQRSTVWY-	AILNTV	84	37	47	44	49	16	33	32.7	211347	58544	152803	27.7	1.35	0.646	2.81	0.427	0.942	AL>MM	FALSE	1.59	1.03	2.45	0.0345	0.391	AL>OAS	FALSE
IGLV3-1	103	87	FR3	E	extended beta strand	B7	65	exposed	FALSE	Y		ACDEFGHIKLMNPQRSTVW-	FHS	84	14	70	16.7	49	7	42	14.3	211347	18532	192815	8.77	1.16	0.436	3.09	0.766	0.942	AL>MM	FALSE	1.91	1.08	3.38	0.0267	0.363	AL>OAS	FALSE
IGLV3-1	106	90	CDR3	E	extended beta strand	B7	0	buried	FALSE	A		CDEFGHIKLMNPQRSTVWY-	GSTV	84	31	53	36.9	49	16	33	32.7	211347	30449	180898	14.4	1.13	0.537	2.37	0.749	0.942	AL>MM	FALSE	2.56	1.65	3.99	3.08e-05	0.000976	AL>OAS	TRUE
IGLV3-1	113	95	CDR3	T	H-bonded turn		86	exposed	FALSE	-	S	ACDEFGHIKLMNPQRTVWY	ADEGINT	84	7	77	8.33	49	12	37	24.5	211347	27012	184335	12.8	0.343	0.125	0.938	0.037	0.942	MM>AL	FALSE	0.66	0.306	1.42	0.289	0.563	OAS>AL	FALSE
IGLV3-1	116	96	CDR3	E	extended beta strand	B8	151	exposed	FALSE	V	AG	CDEFHIKLMNPQRSTWY-	CDEHLMPWY	84	13	71	15.5	49	14	35	28.6	211347	63516	147831	30.1	0.543	0.231	1.28	0.161	0.942	MM>AL	FALSE	0.518	0.287	0.933	0.0286	0.363	OAS>AL	FALSE
IGLV3-1	117	97	CDR3	E	extended beta strand	B8	26	exposed	FALSE	V		ACDEFGHIKLMNPQRSTWY-	AFILMPRT	84	22	62	26.2	49	17	32	34.7	211347	29981	181366	14.2	0.755	0.353	1.62	0.47	0.942	MM>AL	FALSE	1.85	1.14	3.01	0.013	0.275	AL>OAS	FALSE
IGLV3-1	123	103	FR4	E	extended beta strand	B9	96	exposed	FALSE	K		ACDEFGHILMNPQRSTVWY-	EMQRT	84	14	70	16.7	49	5	44	10.2	211347	17462	193885	8.26	1.62	0.548	4.76	0.384	0.942	AL>MM	FALSE	2.03	1.14	3.59	0.0155	0.282	AL>OAS	FALSE
IGLV3-19	46	40	FR2	T	H-bonded turn		119	exposed	FALSE	P		ACDEFGHIKLMNQRSTVWY-	AST	17	3	14	17.6	16	0	16	0	151676	6472	145204	4.27	29.2	0.0516	16500	0.297	0.989	AL>MM	FALSE	4.22	1.23	14.4	0.0217	0.771	AL>OAS	FALSE
IGLV3-21	1	1	FR1		loop		159	exposed	FALSE	S		ACDEFGHIKLMNPQRTVWY-	P	33	1	32	3.03	49	3	46	6.12	337597	0	337597	0	0.526	0.057	4.85	0.571	0.976	MM>AL	FALSE	112000	171	73100000	0.00044	0.0559	AL>OAS	FALSE
IGLV3-21	4	4	FR1		loop		6	buried	FALSE	L		ACDEFGHIKMNPQRSTVWY-	FQV	33	6	27	18.2	49	5	44	10.2	337597	15058	322539	4.46	1.77	0.498	6.31	0.377	0.976	AL>MM	FALSE	4.12	1.71	9.92	0.00159	0.101	AL>OAS	FALSE
IGLV3-21	7	7	FR1		loop		41	exposed	FALSE	P		ACDEFGHIKLMNQRSTVWY-	AQST	33	7	26	21.2	49	6	43	12.2	337597	30918	306679	9.16	1.72	0.527	5.65	0.368	0.976	AL>MM	FALSE	2.34	1.02	5.35	0.0451	0.819	AL>OAS	FALSE
IGLV3-21	20	20	FR1	E	extended beta strand	A2	159	exposed	FALSE	R	T	ACDEFGHIKLMNPQSVWY-	IKMSW	33	13	20	39.4	49	12	37	24.5	337597	61514	276083	18.2	1.6	0.62	4.15	0.33	0.976	AL>MM	FALSE	2.17	1.08	4.34	0.0296	0.751	AL>OAS	FALSE
IGLV3-21	37	31	CDR1	S	bend		45	exposed	FALSE	K		ACDEFGHILMNPQRSTVWY-	DEHINQT	33	13	20	39.4	49	15	34	30.6	337597	64478	273119	19.1	1.29	0.511	3.23	0.594	0.976	AL>MM	FALSE	2.07	1.03	4.14	0.041	0.819	AL>OAS	FALSE
IGLV3-21	45	39	FR2		loop		58	exposed	FALSE	K	R	ACDEFGHILMNPQSTVWY-	AIQT	33	6	27	18.2	49	1	48	2.04	337597	19393	318204	5.74	8.22	1.02	66.1	0.0476	0.976	AL>MM	FALSE	3.2	1.33	7.7	0.00949	0.301	AL>OAS	FALSE
IGLV3-21	127	107	FR4		loop		151	exposed	FALSE	L		ACDEFGHIKMNPQRSTVWY-	P	33	3	30	9.09	49	3	46	6.12	337597	5496	332101	1.63	1.48	0.287	7.64	0.638	0.976	AL>MM	FALSE	5.74	1.78	18.5	0.00342	0.145	AL>OAS	FALSE
IGLV6-57	1	1	FR1		loop		179	exposed	FALSE	N		ACDEFGHIKLMPQRSTVWY-	DFHIKQS	137	22	115	16.1	9	1	8	11.1	90110	2134	87976	2.37	1.35	0.175	10.4	0.775	0.938	AL>MM	FALSE	6.8	4.31	10.7	2.22e-16	2.82e-14	AL>OAS	TRUE
IGLV6-57	2	2	FR1		loop		16	buried	FALSE	F		ACDEGHIKLMNPQRSTVWY-	LV	137	4	133	2.92	9	3	6	33.3	90110	4844	85266	5.38	0.0887	0.0165	0.478	0.0048	0.609	MM>AL	FALSE	0.556	0.208	1.49	0.242	0.455	OAS>AL	FALSE
IGLV6-57	5	5	FR1	E	extended beta strand	A1	75	exposed	FALSE	T		ACDEFGHIKLMNPQRSVWY-	AIS	137	4	133	2.92	9	2	7	22.2	90110	7076	83034	7.85	0.131	0.0211	0.813	0.0291	0.74	MM>AL	FALSE	0.381	0.142	1.02	0.0541	0.327	OAS>AL	FALSE
IGLV6-57	17	17	FR1	S	bend		121	exposed	FALSE	K		ACDEFGHILMNPQRSTVWY-	EQR	137	4	133	2.92	9	0	9	0	90110	14000	76110	15.5	2.75	0.005	1510	0.753	0.938	AL>MM	FALSE	0.192	0.072	0.514	0.00101	0.0321	OAS>AL	TRUE
IGLV6-57	25	25	FR1	E	extended beta strand	A3	19	buried	TRUE	R		ACDEFGHIKLMNPQSTVWY-	AGHV-	137	38	99	27.7	9	1	8	11.1	90110	8900	81210	9.88	2.32	0.306	17.6	0.415	0.938	AL>MM	FALSE	2.81	1.93	4.09	6.17e-08	3.92e-06	AL>OAS	TRUE
IGLV6-57	29	27B	CDR1		loop		45	exposed	FALSE	S		ACDEFGHIKLMNPQRTVWY-	DGIKNPRTY	137	42	95	30.7	9	3	6	33.3	90110	15656	74454	17.4	0.911	0.221	3.75	0.897	0.938	MM>AL	FALSE	1.77	1.23	2.54	0.00215	0.0545	AL>OAS	FALSE
IGLV6-57	40	34	FR2	E	extended beta strand	B4	27	exposed	FALSE	Q		ACDEFGHIKLMNPRSTVWY-	H	137	4	133	2.92	9	0	9	0	90110	7213	82897	8	2.75	0.005	1510	0.753	0.938	AL>MM	FALSE	0.373	0.14	0.998	0.0495	0.314	OAS>AL	FALSE
IGLV6-57	68	55	FR3		loop		35	exposed	FALSE	P		ACDEFGHIKLMNQRSTVWY-	ALSY	137	6	131	4.38	9	0	9	0	90110	12099	78011	13.4	4.09	0.00763	2190	0.66	0.938	AL>MM	FALSE	0.331	0.147	0.746	0.00764	0.121	OAS>AL	FALSE
IGLV6-57	69	56	FR3	T	H-bonded turn		132	exposed	FALSE	S		ACDEFGHIKLMNPQRTVWY-	ALPY	137	4	133	2.92	9	2	7	22.2	90110	5862	84248	6.51	0.131	0.0211	0.813	0.0291	0.74	MM>AL	FALSE	0.459	0.172	1.23	0.121	0.373	OAS>AL	FALSE
IGLV6-57	78	64	FR3	E	extended beta strand	A6	12	exposed	FALSE	G		ACDEFHIKLMNPQRSTVWY-	AV	137	4	133	2.92	9	0	9	0	90110	7408	82702	8.22	2.75	0.005	1510	0.753	0.938	AL>MM	FALSE	0.363	0.136	0.971	0.0436	0.313	OAS>AL	FALSE
IGLV6-57	81	66A	FR3	E	extended beta strand	A6	68	exposed	FALSE	D		ACEFGHIKLMNPQRSTVWY-	A	137	1	136	0.73	9	0	9	0	90110	4826	85284	5.36	0.738	0.0011	495	0.927	0.938	MM>AL	FALSE	0.15	0.0229	0.978	0.0473	0.314	OAS>AL	FALSE
IGLV6-57	85	69	FR3	T	H-bonded turn		32	exposed	FALSE	N		ACDEFGHIKLMPQRSTVWY-	IV	137	2	135	1.46	9	0	9	0	90110	9194	80916	10.2	1.41	0.00239	830	0.916	0.938	AL>MM	FALSE	0.15	0.0384	0.586	0.00638	0.116	OAS>AL	FALSE
IGLV6-57	86	70	FR3	E	extended beta strand	A7	9	buried	FALSE	S		ACDEFGHIKLMNPQRTVWY-	T	137	1	136	0.73	9	0	9	0	90110	7559	82551	8.39	0.738	0.0011	495	0.927	0.938	MM>AL	FALSE	0.0956	0.0146	0.624	0.0142	0.171	OAS>AL	FALSE
IGLV6-57	88	72	FR3	E	extended beta strand	A7	25	exposed	FALSE	S		ACDEFGHIKLMNPQRTVWY-	ETY	137	3	134	2.19	9	2	7	22.2	90110	7704	82406	8.55	0.099	0.0147	0.667	0.0175	0.74	MM>AL	FALSE	0.264	0.0857	0.815	0.0206	0.218	OAS>AL	FALSE
IGLV6-57	92	76	FR3	S	bend		50	exposed	FALSE	S		ACDEFGHIKLMNPQRTVWY-	AFV	137	3	134	2.19	9	0	9	0	90110	7181	82929	7.97	2.08	0.00369	1170	0.821	0.938	AL>MM	FALSE	0.284	0.0919	0.874	0.0283	0.241	OAS>AL	FALSE
IGLV6-57	99	83	FR3		loop		86	exposed	FALSE	E		ACDFGHIKLMNPQRSTVWY-	G	137	1	136	0.73	9	1	8	11.1	90110	4954	85156	5.5	0.0671	0.00435	1.03	0.0529	0.756	MM>AL	FALSE	0.146	0.0223	0.952	0.0443	0.313	OAS>AL	FALSE
IGLV6-57	101	85	FR3	E	extended beta strand	B8	53	exposed	FALSE	D		ACEFGHIKLMNPQRSTVWY-	EHN	137	4	133	2.92	9	2	7	22.2	90110	11627	78483	12.9	0.131	0.0211	0.813	0.0291	0.74	MM>AL	FALSE	0.232	0.0867	0.619	0.00354	0.0749	OAS>AL	FALSE
IGLV6-57	103	87	FR3	E	extended beta strand	B8	60	exposed	FALSE	Y		ACDEFGHIKLMNPQRSTVW-	FW	137	8	129	5.84	9	1	8	11.1	90110	12866	77244	14.3	0.494	0.0596	4.09	0.513	0.938	MM>AL	FALSE	0.413	0.203	0.841	0.0148	0.171	OAS>AL	FALSE
IGLV6-57	105	89	CDR3	E	extended beta strand	B8	8	buried	FALSE	Q		ACDEFGHIKLMNPRSTVWY-	H	137	1	136	0.73	9	0	9	0	90110	4998	85112	5.55	0.738	0.0011	495	0.927	0.938	MM>AL	FALSE	0.145	0.0221	0.944	0.0434	0.313	OAS>AL	FALSE
IGLV6-57	106	90	CDR3	E	extended beta strand	B8	0	buried	FALSE	S		ACDEFGHIKLMNPQRTVWY-	T	137	2	135	1.46	9	0	9	0	90110	7695	82415	8.54	1.41	0.00239	830	0.916	0.938	AL>MM	FALSE	0.179	0.0459	0.701	0.0134	0.171	OAS>AL	FALSE
IGLV6-57	107	91	CDR3	E	extended beta strand	B8	69	exposed	FALSE	Y		ACDEFGHIKLMNPQRSTVW-	DFNSTW	137	34	103	24.8	9	1	8	11.1	90110	14346	75764	15.9	2.08	0.273	15.8	0.48	0.938	AL>MM	FALSE	1.56	1.06	2.3	0.0243	0.237	AL>OAS	FALSE
IGLV6-57	110	94	CDR3	NA	NA		NA	NA	FALSE	-		ACDEFGHIKLMNPQRSTVWY	DFINST	137	20	117	14.6	9	0	9	0	90110	22407	67703	24.9	13.5	0.026	6980	0.415	0.938	AL>MM	FALSE	0.589	0.367	0.946	0.0285	0.241	OAS>AL	FALSE
IGLV6-57	111	94A	CDR3	NA	NA		NA	NA	FALSE	-		ACDEFGHIKLMNPQRSTVWY	DV	137	2	135	1.46	9	0	9	0	90110	81	90029	0.0899	1.41	0.00239	830	0.916	0.938	AL>MM	FALSE	17	4.28	67.6	5.73e-05	0.00243	AL>OAS	TRUE
