# Supplementary material for: Clone-specific residue changes at multiple positions are associated with amyloid formation by antibody light chains
Source: Front Immunol. 2025 Aug 1;16:1622207. doi: 10.3389/fimmu.2025.1622207 (PMC12375997; doi:10.3389/fimmu.2025.1622207)
Supplement: Supplementary file 5 [file Table3.xlsx]

## Sheet: IGK mutations
					Structural data for IGKV1-33					AL				MM				OAS				AL vs. MM					AL vs. OAS
Locus	Mutation (IMGT)	Mutation (Kabat)	IMGT region	Uncommon in OAS	DSSP code	Secondary structure	Beta sheet and strand	SASA (Å²)	Solvent exposure	Specified mutation	Other residue	Total	Percentage mutated	Specified mutation	Other residue	Total	Percentage mutated	Specified mutation	Other residue	Total	Percentage mutated	Odds ratio	Lower 95% CI	Upper 95% CI	FDR	p-value	Odds ratio	Lower 95% CI	Upper 95% CI	FDR	p-value
IGK	X37D	X31D	CDR1	TRUE	T	H-bonded turn		57	exposed	11	181	192	5.73	26	564	590	4.41	84902	4203503	4288405	1.98	1.31	0.634	2.69	0.596	0.469	2.92	1.59	5.35	0.00107	0.000536
IGK	X51N	X45N	FR2	TRUE	E	extended beta strand	B5	100	exposed	18	174	192	9.38	30	565	595	5.04	136197	4158984	4295181	3.17	1.86	1.01	3.42	0.104	0.0448	2.97	1.83	4.82	4.88e-05	1.05e-05
IGK	X76V	F62V	FR3	TRUE	E	extended beta strand	A7	8	buried	1	191	192	0.521	1	594	595	0.168	31514	4263667	4295181	0.734	3.1	0.219	43.7	0.564	0.403	0.78	0.12	5.08	0.795	0.795
IGK	ST83Y	S67Y	FR3	TRUE	E	extended beta strand	A7	85	exposed	3	189	192	1.56	7	581	588	1.19	133634	4131083	4264717	3.13	1.34	0.348	5.13	0.699	0.673	0.515	0.168	1.58	0.295	0.246
IGK	X86N	D86N	FR3	TRUE	E	extended beta strand	A8	88	exposed	27	165	192	14.1	14	581	595	2.35	36580	4258601	4295181	0.852	5.95	3.06	11.6	2.17e-06	1.55e-07	16.6	11	24.9	0	0
IGK	X88N	T88N	FR3	TRUE	E	extended beta strand	A8	40	exposed	11	181	192	5.73	8	587	595	1.34	24123	4271058	4295181	0.562	4.24	1.69	10.7	0.00715	0.0021	10.3	5.61	18.9	3.42e-13	4.88e-14
IGK	ST20X	ST20X	FR1	TRUE	E	extended beta strand	A3	66	exposed	19	173	192	9.9	35	555	590	5.93	192697	4095708	4288405	4.49	1.67	0.933	2.99	0.141	0.0842	2.21	1.38	3.55	0.00174	0.000996
IGK	I29X	I27bX	CDR1	TRUE		loop		0	buried	16	130	146	11	47	317	364	12.9	129106	1456625	1585731	8.14	0.852	0.467	1.55	0.699	0.6	1.35	0.806	2.27	0.295	0.253
IGK	P72X	P59X	FR3	TRUE		loop		47	exposed	20	172	192	10.4	13	582	595	2.18	183142	4112039	4295181	4.26	4.75	2.32	9.73	0.00012	2.01e-05	2.45	1.55	3.89	0.000396	0.000141
IGK	ST74X	ST60X	FR3	TRUE	T	H-bonded turn		111	exposed	18	128	146	12.3	25	334	359	6.96	81049	1497906	1578955	5.13	1.77	0.936	3.35	0.141	0.0788	2.41	1.47	3.95	0.00106	0.000455
IGK	R75X	R61X	FR3	TRUE	T	H-bonded turn		45	exposed	15	154	169	8.88	8	582	590	1.36	124890	4110381	4235271	2.95	6.5	2.72	15.6	0.00012	2.57e-05	3.03	1.78	5.13	0.000141	4.02e-05
IGK	P96X	P80X	FR3	TRUE	G	3-10 helix		73	exposed	19	132	151	12.6	22	448	470	4.68	207638	2370423	2578061	8.05	2.69	1.41	5.11	0.00715	0.00256	1.57	0.971	2.53	0.103	0.066
IGK	D98X	D82X	FR3	TRUE	G	3-10 helix		2	buried	3	189	192	1.56	2	593	595	0.336	95042	4200139	4295181	2.21	4.57	0.787	26.6	0.141	0.0904	0.729	0.237	2.24	0.625	0.581
IGK	Q106X	Q90X	CDR3	TRUE	E	extended beta strand	B9	1	buried	11	180	191	5.76	39	549	588	6.63	413149	3819064	4232213	9.76	0.873	0.439	1.74	0.699	0.699	0.595	0.324	1.09	0.13	0.0929

## Sheet: Specified mutation
										AL				MM				OAS				AL vs. MM					AL vs. OAS
IGVL gene	Mutation (IMGT)	Mutation (Kabat)	IMGT region	Uncommon in OAS	DSSP code	Secondary structure	Beta sheet and strand	SASA (Å²)	Solvent exposure	Specified mutation	Other residue	Total	Percentage mutated	Specified mutation	Other residue	Total	Percentage mutated	Specified mutation	Other residue	Total	Percentage mutated	Odds ratio	Lower 95% CI	Upper 95% CI	FDR	p-value	Odds ratio	Lower 95% CI	Upper 95% CI	FDR	p-value
IGKV1-16	R75N	R61N	FR3	TRUE	T	H-bonded turn		43	exposed	7	16	23	30.4	0	5	5	0	1428	58482	59910	2.38	15.9	0.0286	8850	0.682	0.391	12.8	5.3	31.1	1.12e-07	1.55e-08
IGKV1-33	Y38H	Y32H	CDR1	TRUE		loop		99	exposed	6	62	68	8.82	6	126	132	4.55	5346	161427	166773	3.21	1.94	0.606	6.2	0.682	0.265	2.79	1.21	6.41	0.0327	0.0156
IGKV1-33	Y38S	Y32S	CDR1	TRUE		loop		99	exposed	4	64	68	5.88	13	119	132	9.85	5538	161235	166773	3.32	0.607	0.192	1.92	0.682	0.394	1.81	0.667	4.92	0.317	0.244
IGKV1-33	N40I	N34I	FR2	TRUE	E	extended beta strand	B4	17	exposed	6	62	68	8.82	5	127	132	3.79	1352	165421	166773	0.811	2.32	0.688	7.81	0.668	0.175	11	4.79	25.4	1.12e-07	1.64e-08
IGKV1-33	P46L	P40L	FR2	TRUE	T	H-bonded turn		126	exposed	2	66	68	2.94	1	131	132	0.758	813	165960	166773	0.487	3.7	0.362	37.9	0.682	0.27	6.32	1.6	25	0.0197	0.00864
IGKV1-33	K48Q	K42Q	FR2	TRUE	S	bend		146	exposed	4	64	68	5.88	4	128	132	3.03	2857	163916	166773	1.71	1.94	0.477	7.87	0.682	0.355	3.51	1.29	9.53	0.0301	0.0138
IGKV1-33	K51N	K45N	FR2	TRUE	E	extended beta strand	B5	100	exposed	9	59	68	13.2	9	123	132	6.82	7541	159232	166773	4.52	1.94	0.735	5.11	0.668	0.181	2.95	1.47	5.93	0.00717	0.00239
IGKV1-33	S79R	S65R	FR3	TRUE	E	extended beta strand	A7	58	exposed	4	64	68	5.88	3	129	132	2.27	4356	162417	166773	2.61	2.56	0.569	11.6	0.682	0.22	2.3	0.848	6.25	0.158	0.102
IGKV1-33	D86E	D70E	FR3	TRUE	E	extended beta strand	A8	88	exposed	2	66	68	2.94	3	129	132	2.27	6632	160141	166773	3.98	1.31	0.222	7.76	0.837	0.764	0.774	0.196	3.06	0.746	0.715
IGKV1-33	D86H	D70H	FR3	TRUE	E	extended beta strand	A8	88	exposed	11	57	68	16.2	23	109	132	17.4	12679	154094	166773	7.6	0.931	0.425	2.04	0.896	0.859	2.14	1.13	4.07	0.0388	0.0204
IGKV1-33	D86N	D70N	FR3	TRUE	E	extended beta strand	A8	88	exposed	15	53	68	22.1	4	128	132	3.03	3161	163612	166773	1.9	7.14	2.29	22.3	0.00848	0.000706	11.7	6.59	20.7	0	0
IGKV1-33	Y103H	Y87H	FR3	TRUE	E	extended beta strand	B9	54	exposed	3	65	68	4.41	0	132	132	0	1281	165492	166773	0.768	60.1	0.11	32900	0.682	0.203	5.92	1.89	18.5	0.00717	0.00225
IGKV1-33	P115PP	_95aP	CDR3	FALSE	S	bend		59	exposed	6	62	68	8.82	14	118	132	10.6	27844	138929	166773	16.7	0.839	0.309	2.28	0.834	0.73	0.536	0.233	1.23	0.2	0.141
IGKV1-33	Y116Q	Y96Q	CDR3	TRUE		loop		152	exposed	1	67	68	1.47	1	131	132	0.758	1794	164979	166773	1.08	1.94	0.136	27.7	0.801	0.626	1.5	0.228	9.87	0.719	0.674
IGKV1-39	S28T	S28T	CDR1	TRUE		loop		69	exposed	7	23	30	23.3	9	35	44	20.5	37334	491908	529242	7.05	1.14	0.375	3.48	0.87	0.815	3.33	1.44	7.73	0.0121	0.00503
IGKV1-39	S36R	S30R	CDR1	TRUE	T	H-bonded turn		60	exposed	2	28	30	6.67	1	43	44	2.27	23091	506151	529242	4.36	2.79	0.265	29.5	0.682	0.393	1.59	0.392	6.48	0.588	0.515
IGKV1-39	Y55F	Y49F	FR2	TRUE	E	extended beta strand	B5	104	exposed	6	24	30	20	2	42	44	4.55	19960	509282	529242	3.77	4.25	0.82	22.1	0.509	0.0849	5.36	2.2	13	0.000855	0.000214
IGKV1-5	P46X	P40X	FR2	TRUE	T	H-bonded turn		126	exposed	1	13	14	7.14	4	98	102	3.92	14875	360814	375689	3.96	1.93	0.218	17.1	0.764	0.555	1.96	0.28	13.7	0.584	0.499
IGKV1-5	K56DE	K50DE	CDR2	FALSE	T	H-bonded turn		57	exposed	2	12	14	14.3	19	83	102	18.6	48945	326744	375689	13	0.791	0.168	3.72	0.837	0.767	1.14	0.262	4.91	0.865	0.865
IGKV4-1	L15P	L15P	FR1	TRUE	T	H-bonded turn		106	exposed	2	20	22	9.09	1	27	28	3.57	5063	505876	510939	0.991	2.43	0.225	26.1	0.718	0.465	9.55	2.3	39.6	0.00641	0.00187
IGKV4-1	N34F	N28F	CDR1	TRUE	T	H-bonded turn		63	exposed	1	21	22	4.55	0	28	28	0	245	510694	510939	0.048	14	0.021	9280	0.682	0.426	103	15.1	705	1.34e-05	2.23e-06
IGKV4-1	K36T	K30T	CDR1	TRUE	E	extended beta strand	C5	85	exposed	1	21	22	4.55	0	28	28	0	2437	508502	510939	0.477	14	0.021	9280	0.682	0.426	10.4	1.53	70.7	0.0334	0.0167
IGKV4-1	P46L	P40L	FR2	TRUE	T	H-bonded turn		127	exposed	1	21	22	4.55	0	28	28	0	3284	507655	510939	0.643	14	0.021	9280	0.682	0.426	7.71	1.13	52.4	0.0609	0.0368
IGKV4-1	Y116P	Y96P	CDR3	TRUE		loop		146	exposed	7	15	22	31.8	3	25	28	10.7	43825	467114	510939	8.58	2.91	0.663	12.8	0.668	0.157	3.73	1.53	9.1	0.00967	0.00383
IGKV4-1	Y116Q	Y96Q	CDR3	TRUE		loop		146	exposed	3	19	22	13.6	1	27	28	3.57	19195	491744	510939	3.76	3.58	0.376	34.1	0.682	0.267	3.72	1.12	12.3	0.0549	0.032
IGLV1-44	A100T	A84T	FR3	TRUE	E	extended beta strand	A8	1	buried	1	76	77	1.3	3	39	42	7.14	3158	335056	338214	0.934	0.194	0.0213	1.77	0.668	0.146	1.53	0.232	10	0.719	0.66
IGLV1-51	G84D	G68D	FR3	TRUE	T	H-bonded turn		54	exposed	0	32	32	0	0	19	19	0	9150	177809	186959	4.89	0.596	9.14e-05	3890	0.916	0.908	0.0635	0.000128	31.5	0.473	0.384
IGLV2-14	L94V	L81V	FR3	TRUE		loop		3	buried	1	89	90	1.11	0	42	42	0	3617	649213	652830	0.554	5.15	0.00786	3370	0.801	0.62	2.2	0.336	14.4	0.493	0.411
IGLV3-19	G56R	G49R	CDR2	TRUE	T	H-bonded turn		32	exposed	1	16	17	5.88	0	16	16	0	1118	150558	151676	0.737	10.4	0.0154	6960	0.718	0.482	8.68	1.26	59.9	0.0505	0.0284
IGLV3-19	G113A	G94A	CDR3	TRUE	S	bend		12	exposed	2	15	17	11.8	1	15	16	6.25	2012	149664	151676	1.33	1.8	0.161	20.1	0.801	0.634	9.2	2.17	39	0.00732	0.00259
IGLV6-57	F2X	F2X	FR1	TRUE		loop		16	buried	4	133	137	2.92	3	6	9	33.3	4844	85266	90110	5.38	0.0887	0.0165	0.478	0.0384	0.0048	0.556	0.208	1.49	0.317	0.242
IGLV6-57	R25G	R25G	FR1	TRUE	E	extended beta strand	A3	19	buried	33	104	137	24.1	0	9	9	0	5958	84152	90110	6.61	22.2	0.0431	11400	0.682	0.331	3.65	2.47	5.4	9.28e-10	9.67e-11
IGLV6-57	N37T	N32T	CDR1	TRUE	S	bend		39	exposed	5	132	137	3.65	0	9	9	0	7587	82523	90110	8.42	3.42	0.00631	1850	0.834	0.702	0.441	0.182	1.07	0.112	0.0701
IGLV6-57	G70E	G57E	FR3	TRUE	T	H-bonded turn		75	exposed	2	135	137	1.46	0	9	9	0	2798	87312	90110	3.11	1.41	0.00239	830	0.916	0.916	0.493	0.126	1.93	0.391	0.309

## Sheet: Uncommon residues
									AL				MM				OAS				AL vs. MM					AL vs. OAS
IGVL gene	Mutation (IMGT)	Mutation (Kabat)	IMGT region	DSSP code	Secondary structure	Beta sheet and strand	SASA (Å²)	Solvent exposure	Uncommon	Common	Total	Percentage uncommon	Uncommon	Common	Total	Percentage uncommon	Uncommon	Common	Total	Percentage uncommon	Odds ratio	Lower 95% CI	Upper 95% CI	FDR	p-value	Odds ratio	Lower 95% CI	Upper 95% CI	FDR	p-value
IGKV1-16	R75N	R61N	FR3	T	H-bonded turn		43	exposed	8	8	23	34.8	0	2	5	0	3949	31525	59910	6.59	11	0.0179	6740	0.888	0.464	4.49	1.69	11.9	0.0101	0.00252
IGKV1-33	Y38H	Y32H	CDR1		loop		99	exposed	27	41	68	39.7	44	88	132	33.3	26899	139874	166773	16.1	1.19	0.651	2.18	0.895	0.571	2.46	1.52	4	0.0017	0.00027
IGKV1-33	Y38S	Y32S	CDR1		loop		99	exposed	27	41	68	39.7	44	88	132	33.3	26899	139874	166773	16.1	1.19	0.651	2.18	0.895	0.571	2.46	1.52	4	0.0017	0.00027
IGKV1-33	N40I	N34I	FR2	E	extended beta strand	B4	17	exposed	11	57	68	16.2	31	101	132	23.5	13517	153256	166773	8.11	0.692	0.324	1.48	0.888	0.341	2.01	1.06	3.82	0.0797	0.0336
IGKV1-33	P46L	P40L	FR2	T	H-bonded turn		126	exposed	6	62	68	8.82	8	124	132	6.06	7973	158800	166773	4.78	1.46	0.489	4.36	0.895	0.498	1.87	0.814	4.3	0.214	0.14
IGKV1-33	K48Q	K42Q	FR2	S	bend		146	exposed	13	55	68	19.1	24	108	132	18.2	13758	153015	166773	8.25	1.05	0.499	2.22	0.958	0.891	2.33	1.27	4.25	0.0206	0.00599
IGKV1-33	K51N	K45N	FR2	E	extended beta strand	B5	100	exposed	13	55	68	19.1	29	103	132	22	20135	146638	166773	12.1	0.873	0.421	1.81	0.935	0.714	1.59	0.871	2.91	0.213	0.131
IGKV1-33	S79R	S65R	FR3	E	extended beta strand	A7	58	exposed	17	51	68	25	24	108	132	18.2	14833	151940	166773	8.89	1.38	0.681	2.78	0.888	0.374	2.82	1.63	4.88	0.00153	0.000209
IGKV1-33	D86E	D70E	FR3	E	extended beta strand	A8	88	exposed	29	39	68	42.6	41	91	132	31.1	32838	133935	166773	19.7	1.37	0.75	2.51	0.888	0.305	2.17	1.34	3.5	0.00777	0.00159
IGKV1-33	D86H	D70H	FR3	E	extended beta strand	A8	88	exposed	29	39	68	42.6	41	91	132	31.1	32838	133935	166773	19.7	1.37	0.75	2.51	0.888	0.305	2.17	1.34	3.5	0.00777	0.00159
IGKV1-33	D86N	D70N	FR3	E	extended beta strand	A8	88	exposed	29	39	68	42.6	41	91	132	31.1	32838	133935	166773	19.7	1.37	0.75	2.51	0.888	0.305	2.17	1.34	3.5	0.00777	0.00159
IGKV1-33	Y103H	Y87H	FR3	E	extended beta strand	B9	54	exposed	12	56	68	17.6	11	121	132	8.33	12397	154376	166773	7.43	2.11	0.882	5.06	0.566	0.0934	2.39	1.28	4.44	0.0206	0.00608
IGKV1-33	P115PP	_95aP	CDR3	S	bend		59	exposed	6	62	68	8.82	14	118	132	10.6	27844	138929	166773	16.7	0.839	0.309	2.28	0.935	0.73	0.536	0.233	1.23	0.214	0.141
IGKV1-33	Y116Q	Y96Q	CDR3		loop		152	exposed	13	11	68	19.1	28	46	132	21.2	59116	44929	166773	35.4	1.43	0.566	3.61	0.888	0.45	0.953	0.428	2.12	0.949	0.906
IGKV1-39	S28T	S28T	CDR1		loop		69	exposed	13	17	30	43.3	22	22	44	50	128347	400895	529242	24.3	0.868	0.342	2.2	0.935	0.765	1.79	0.871	3.67	0.204	0.113
IGKV1-39	S36R	S30R	CDR1	T	H-bonded turn		60	exposed	16	14	30	53.3	22	22	44	50	158905	370337	529242	30	1.07	0.422	2.69	0.958	0.892	1.78	0.869	3.63	0.204	0.115
IGKV1-39	Y55F	Y49F	FR2	E	extended beta strand	B5	104	exposed	7	23	30	23.3	5	39	44	11.4	61100	468142	529242	11.5	2.04	0.585	7.1	0.888	0.264	2.04	0.878	4.72	0.195	0.0975
IGKV1-5	P46X	P40X	FR2	T	H-bonded turn		126	exposed	1	13	14	7.14	4	98	102	3.92	14875	360814	375689	3.96	1.93	0.218	17.1	0.895	0.555	1.96	0.28	13.7	0.578	0.499
IGKV1-5	K56DE	K50DE	CDR2	T	H-bonded turn		57	exposed	4	10	14	28.6	37	65	102	36.3	108435	267254	375689	28.9	0.795	0.236	2.68	0.935	0.712	1	0.317	3.15	1	1
IGKV4-1	L15P	L15P	FR1	T	H-bonded turn		106	exposed	3	19	22	13.6	1	27	28	3.57	14491	496448	510939	2.84	3.58	0.376	34.1	0.888	0.267	4.92	1.48	16.4	0.029	0.00924
IGKV4-1	N34F	N28F	CDR1	T	H-bonded turn		63	exposed	6	16	22	27.3	7	21	28	25	86100	424839	510939	16.9	1.09	0.309	3.85	0.958	0.892	1.63	0.642	4.14	0.393	0.304
IGKV4-1	K36T	K30T	CDR1	E	extended beta strand	C5	85	exposed	9	13	22	40.9	8	20	28	28.6	84073	426866	510939	16.5	1.43	0.441	4.62	0.895	0.553	2.49	1.07	5.8	0.0797	0.0344
IGKV4-1	P46L	P40L	FR2	T	H-bonded turn		127	exposed	5	17	22	22.7	3	25	28	10.7	40143	470796	510939	7.86	2.09	0.448	9.74	0.888	0.348	2.92	1.09	7.86	0.0797	0.0335
IGKV4-1	Y116P	Y96P	CDR3		loop		146	exposed	14	5	22	63.6	9	4	28	32.1	216020	99218	510939	42.3	1.07	0.227	4.99	0.958	0.936	1.07	0.389	2.95	0.949	0.893
IGKV4-1	Y116Q	Y96Q	CDR3		loop		146	exposed	14	5	22	63.6	9	4	28	32.1	216020	99218	510939	42.3	1.07	0.227	4.99	0.958	0.936	1.07	0.389	2.95	0.949	0.893
IGLV1-44	A100T	A84T	FR3	E	extended beta strand	A8	1	buried	11	66	77	14.3	6	36	42	14.3	23670	314544	338214	7	0.995	0.342	2.89	0.992	0.992	2.05	1.09	3.88	0.0728	0.0265
IGLV1-51	G84D	G68D	FR3	T	H-bonded turn		54	exposed	2	30	32	6.25	0	19	19	0	16083	170876	186959	8.6	12.5	0.0214	7310	0.888	0.437	0.758	0.187	3.07	0.768	0.698
IGLV2-14	L94V	L81V	FR3		loop		3	buried	1	89	90	1.11	0	42	42	0	35339	617491	652830	5.41	5.15	0.00786	3370	0.895	0.62	0.225	0.0344	1.48	0.204	0.12
IGLV3-19	G56R	G49R	CDR2	T	H-bonded turn		32	exposed	4	12	17	23.5	3	10	16	18.8	17943	99139	151676	11.8	1.08	0.198	5.87	0.958	0.931	1.65	0.539	5.06	0.478	0.38
IGLV3-19	G113A	G94A	CDR3	S	bend		12	exposed	10	7	17	58.8	8	7	16	50	40058	58466	151676	26.4	1.1	0.274	4.43	0.958	0.891	1.44	0.553	3.77	0.554	0.453
IGLV6-57	F2X	F2X	FR1		loop		16	buried	4	133	137	2.92	3	6	9	33.3	4844	85266	90110	5.38	0.0887	0.0165	0.478	0.0704	0.0048	0.556	0.208	1.49	0.322	0.242
IGLV6-57	R25G	R25G	FR1	E	extended beta strand	A3	19	buried	38	99	137	27.7	1	8	9	11.1	8900	81210	90110	9.88	2.32	0.306	17.6	0.888	0.415	2.81	1.93	4.09	9.06e-07	6.17e-08
IGLV6-57	N37T	N32T	CDR1	S	bend		39	exposed	30	107	137	21.9	4	5	9	44.4	22916	67194	90110	25.4	0.492	0.126	1.92	0.888	0.308	0.863	0.576	1.29	0.564	0.474
IGLV6-57	G70E	G57E	FR3	T	H-bonded turn		75	exposed	4	133	137	2.92	0	9	9	0	5340	84770	90110	5.93	2.75	0.005	1510	0.935	0.753	0.504	0.189	1.35	0.246	0.172
